# Supplementary material for: Using the AKAR3-EV biosensor to assess Sch9p- and PKA-signalling in budding yeast
Source: FEMS Yeast Res. 2023 May 12;23:foad029. doi: 10.1093/femsyr/foad029 (PMC10237333; doi:10.1093/femsyr/foad029)
Supplement: foad029_Supplemental_Files [file foad029_supplemental_files.zip]

Archive with 17 entries (17 files):
- Fig 1.svg
- Fig 2.svg
- Fig 3.svg
- Fig 5.svg
- Fig 6.svg
- Fig S1.svg
- Fig S2.svg
- Fig S3 Raw FRET responses mutants.svg
- Fig S4.svg
- Fig S6.svg
- Fig S7.svg
- Fig. 4.svg
- Fig. S8.svg
- Figures manuscript.docx
- Result of 20220407_W303-1AWT_L34_pre1EtOH_post100mMmannose_position0-1-1_ratio2_calibrationBar.avi
- S5.svg
- Supplemental figures manuscript.docx
